# Supplementary material for: Multi-Stakeholder Perspectives of Factors That Influence Contact Centre Call Agents’ Workplace Physical Activity and Sedentary Behaviour
Source: Int J Environ Res Public Health. 2018 Jul 13;15(7):1484. doi: 10.3390/ijerph15071484 (PMC6069165; doi:10.3390/ijerph15071484)
Supplement: Supplementary file 1 [file ijerph-15-01484-s001.zip]

Archive with 1 entries (1 files):
- ijerph-327652-supplementary.pdf
